# Supplementary material for: MEX3A regulates Lgr5 + stem cell maintenance in the developing intestinal epithelium
Source: EMBO Rep. 2020 Feb 13;21(4):e48938. doi: 10.15252/embr.201948938 (PMC7132344; doi:10.15252/embr.201948938)
Supplement: Supplementary file 3 — Dataset EV1 [file EMBR-21-e48938-s003.xlsx]

## Sheet: Legend
Dataset EV1. Gene expression signature of Mex3a-/- crypts

## Sheet: Upregulated
Mex3a-/- upregulated genes
P value < 0.01, > 1.5 Fold change Mex3a-/- vs Wild-type
ENSEMBL	Gene symbol	Fold-change	P value
ENSMUSG00000066687	Zbtb16	62.5669	0
ENSMUSG00000056035	Cyp3a11	28.6	0
ENSMUSG00000052131	Akr1b7	17.2156	0
ENSMUSG00000110386	Gm42031	8.3003	0
ENSMUSG00000024222	Fkbp5	6.83979	0
ENSMUSG00000032679	Cd59a	10.5667	8.88178e-16
ENSMUSG00000001095	Slc13a2	6.55984	9.65894e-14
ENSMUSG00000028713	Cyp4b1	5.27812	3.20521e-13
ENSMUSG00000063522	2010109I03Rik	14.5513	1.04805e-12
ENSMUSG00000111709	Gm3776	10.4107	1.57863e-12
ENSMUSG00000074183	Gsta1	7.20732	2.52653e-12
ENSMUSG00000050335	Lgals3	3.88926	8.62466e-12
ENSMUSG00000010122	Slc47a1	5.8914	6.46505e-11
ENSMUSG00000002289	Angptl4	6.36461	6.94169e-11
ENSMUSG00000020226	Slc5a4b	4.65681	1.00427e-10
ENSMUSG00000019577	Pdk4	6.04896	1.95174e-10
ENSMUSG00000002944	Cd36	5.41845	7.54856e-10
ENSMUSG00000004038	Gstm3	3.15805	1.12346e-09
ENSMUSG00000042429	Adora1	2.59624	1.60551e-09
ENSMUSG00000074207	Adh1	4.11133	1.92036e-09
ENSMUSG00000032122	Slc37a2	4.71564	3.69945e-09
ENSMUSG00000029727	Cyp3a13	4.28934	7.52824e-09
ENSMUSG00000039313	AF529169	9.30747	7.75367e-09
ENSMUSG00000003053	Cyp2c29	124.938	1.72254e-08
ENSMUSG00000005677	Nr1i3	2.81272	2.12188e-08
ENSMUSG00000019989	Enpp3	4.16258	2.91028e-08
ENSMUSG00000020229	Slc5a4a	6.42711	3.95697e-08
ENSMUSG00000056148	Rdh9	3.44368	6.14732e-08
ENSMUSG00000035105	Egln3	3.1218	6.31588e-08
ENSMUSG00000105703	Gm43305	3.41097	9.46765e-08
ENSMUSG00000025557	Slc15a1	4.29719	9.73425e-08
ENSMUSG00000062064	Slc2a7	5.02436	1.15843e-07
ENSMUSG00000031613	Hpgd	3.1148	1.25138e-07
ENSMUSG00000030208	Emp1	3.0113	1.40391e-07
ENSMUSG00000020173	Cobl	3.0708	1.47785e-07
ENSMUSG00000072849	Serpina1e	6.53855	1.58014e-07
ENSMUSG00000031725	Ces1f	3.23764	1.84341e-07
ENSMUSG00000030643	Rab30	3.52577	2.14492e-07
ENSMUSG00000005125	Ndrg1	3.78371	2.8511e-07
ENSMUSG00000040808	S100g	2.53514	4.20961e-07
ENSMUSG00000036814	Slc6a20a	3.44322	4.45053e-07
ENSMUSG00000004328	Hif3a	4.49818	4.49924e-07
ENSMUSG00000039339	Mfsd4b2	3.15182	4.78792e-07
ENSMUSG00000079174	Gm3054	2.9977	5.02377e-07
ENSMUSG00000032348	Gsta4	3.50883	5.06084e-07
ENSMUSG00000061751	Kalrn	3.37512	5.91873e-07
ENSMUSG00000041644	Slc5a12	6.1412	7.7657e-07
ENSMUSG00000031770	Herpud1	2.60089	8.33798e-07
ENSMUSG00000005397	Nid1	4.78521	1.15543e-06
ENSMUSG00000022615	Tymp	3.8029	1.19424e-06
ENSMUSG00000026170	Cyp27a1	4.05413	1.24604e-06
ENSMUSG00000011034	Slc5a1	3.72781	1.30766e-06
ENSMUSG00000034258	Mfsd7c	3.58474	1.34427e-06
ENSMUSG00000079057	Cyp4v3	3.35084	1.55088e-06
ENSMUSG00000042179	Pnliprp1	4.34503	1.57647e-06
ENSMUSG00000025726	Slc28a1	7.16757	2.44316e-06
ENSMUSG00000028063	Lmna	2.322	2.83795e-06
ENSMUSG00000006395	Hyi	2.67071	3.15562e-06
ENSMUSG00000030483	Cyp2b10	5.3621	3.23653e-06
ENSMUSG00000067231	Cyp2c65	2.74942	3.28372e-06
ENSMUSG00000091680	Klhdc7b	8.90261	3.34057e-06
ENSMUSG00000095115	Itpripl2	2.09489	3.52661e-06
ENSMUSG00000036856	Wnt4	5.26064	3.54435e-06
ENSMUSG00000058135	Gstm1	2.49014	3.60767e-06
ENSMUSG00000030004	Nat8	3.04372	3.77707e-06
ENSMUSG00000021565	Slc6a19	2.89906	3.82132e-06
ENSMUSG00000097310	A930038B10Rik	7.39212	4.20632e-06
ENSMUSG00000022445	Cyp2d26	3.03812	4.5729e-06
ENSMUSG00000078607	1810010H24Rik	5.28751	4.68265e-06
ENSMUSG00000028435	Aqp3	3.33395	5.69396e-06
ENSMUSG00000047394	Odf3b	4.50522	5.91451e-06
ENSMUSG00000021125	Arg2	3.01379	6.04234e-06
ENSMUSG00000068349	Gml	8.56463	6.6467e-06
ENSMUSG00000002228	Ppm1j	4.17483	7.87824e-06
ENSMUSG00000031765	Mt1	3.44138	8.25587e-06
ENSMUSG00000021557	Agtpbp1	3.5732	8.85638e-06
ENSMUSG00000089694	Nat8f7	72.5488	8.959e-06
ENSMUSG00000019970	Sgk1	4.13894	9.13901e-06
ENSMUSG00000067229	Cyp2c66	3.52785	1.02784e-05
ENSMUSG00000037390	Muc3	2.79442	1.06624e-05
ENSMUSG00000022270	Retreg1	2.9406	1.07348e-05
ENSMUSG00000003477	Inmt	6.56553	1.07365e-05
ENSMUSG00000019359	Gdpd2	3.24928	1.18442e-05
ENSMUSG00000005514	Por	2.05116	1.21067e-05
ENSMUSG00000032420	Nt5e	2.34152	1.21329e-05
ENSMUSG00000024140	Epas1	2.36756	1.31054e-05
ENSMUSG00000029335	Bmp3	1.90484	1.34921e-05
ENSMUSG00000026880	Stom	3.19908	1.43712e-05
ENSMUSG00000028976	Slc2a5	2.65146	1.52549e-05
ENSMUSG00000070644	Etnk2	4.02957	1.56048e-05
ENSMUSG00000032978	Guca2b	3.2457	1.65059e-05
ENSMUSG00000022598	Psca	34.9461	1.74494e-05
ENSMUSG00000031762	Mt2	3.10517	1.76213e-05
ENSMUSG00000021792	Fam213a	2.70828	1.86006e-05
ENSMUSG00000021573	Tppp	2.03097	2.01801e-05
ENSMUSG00000003271	Sult2b1	2.57172	2.03745e-05
ENSMUSG00000052949	Rnf157	2.25361	2.09909e-05
ENSMUSG00000025528	2010106E10Rik	2.90597	2.33007e-05
ENSMUSG00000038539	Atf5	2.07801	2.53904e-05
ENSMUSG00000034528	Hsd17b13	2.0071	2.61158e-05
ENSMUSG00000059654	Reg1	3.20023	2.65408e-05
ENSMUSG00000010601	Apol7a	2.88302	2.66488e-05
ENSMUSG00000032369	Plscr1	1.92449	2.80096e-05
ENSMUSG00000005107	Slc2a9	2.30297	2.95929e-05
ENSMUSG00000038894	Irs2	2.27317	3.03834e-05
ENSMUSG00000074170	Plekhf1	3.00501	3.10864e-05
ENSMUSG00000042096	Dao	2.80245	3.27026e-05
ENSMUSG00000068547	Clca4a	2.79733	3.45327e-05
ENSMUSG00000069833	Ahnak	2.29079	3.7342e-05
ENSMUSG00000020937	Plcd3	8.17125	3.8522e-05
ENSMUSG00000012123	Crybg2	2.07654	3.91604e-05
ENSMUSG00000089712	Gm15889	3.74396	4.19748e-05
ENSMUSG00000047446	Arl4a	2.03314	4.35448e-05
ENSMUSG00000029167	Ppargc1a	2.13624	4.40331e-05
ENSMUSG00000020099	Unc5b	2.19781	4.46015e-05
ENSMUSG00000031431	Tsc22d3	2.19097	4.59692e-05
ENSMUSG00000052914	Cyp2j6	2.29625	4.67321e-05
ENSMUSG00000028088	Fmo5	2.32914	4.74905e-05
ENSMUSG00000094651	Gal3st2	2.68259	5.32486e-05
ENSMUSG00000033350	Chst2	8.04109	5.6749e-05
ENSMUSG00000037379	Spon2	3.97034	5.98729e-05
ENSMUSG00000029096	Htra3	5.04277	6.1698e-05
ENSMUSG00000068762	Gstm6	2.69735	6.41782e-05
ENSMUSG00000028737	Aldh4a1	3.22686	6.77326e-05
ENSMUSG00000090264	Eif4ebp3	6.42738	6.88232e-05
ENSMUSG00000028977	Casz1	1.99984	7.6123e-05
ENSMUSG00000018920	Cxcl16	3.5638	7.84356e-05
ENSMUSG00000020774	Aspa	2.64771	8.06562e-05
ENSMUSG00000035041	Creb3l3	2.67206	8.08316e-05
ENSMUSG00000066595	Mfsd7b	2.17728	8.17161e-05
ENSMUSG00000074063	Osgin1	2.45239	8.8959e-05
ENSMUSG00000032808	Cyp2c38	29.3186	8.96748e-05
ENSMUSG00000030587	2200002D01Rik	2.25719	9.08323e-05
ENSMUSG00000027077	Smtnl1	4.88475	9.20347e-05
ENSMUSG00000029273	Sult1d1	2.67316	9.74293e-05
ENSMUSG00000061878	Sphk1	3.48905	0.000106816
ENSMUSG00000045193	Cirbp	1.89995	0.000109793
ENSMUSG00000026621	Marc1	7.09729	0.000114745
ENSMUSG00000027790	Sis	3.08482	0.000119914
ENSMUSG00000078901	Gm14440	633.823	0.000120427
ENSMUSG00000055865	Fam19a3	9.35482	0.000122207
ENSMUSG00000018042	Cyb5r3	2.21438	0.000127013
ENSMUSG00000018919	Tm4sf5	2.02431	0.000129608
ENSMUSG00000044748	Defb1	5.34677	0.000135676
ENSMUSG00000021360	Gcnt2	2.36201	0.000136198
ENSMUSG00000025648	Pfkfb4	1.83973	0.00014547
ENSMUSG00000003949	Hlf	3.12783	0.000152676
ENSMUSG00000041836	Ptpre	2.14877	0.000154765
ENSMUSG00000026614	Slc30a10	2.2478	0.000165167
ENSMUSG00000042510	AA986860	2.35448	0.000168156
ENSMUSG00000020272	Stk10	2.86539	0.000168224
ENSMUSG00000030155	Clec2e	2.74764	0.000186519
ENSMUSG00000006342	Susd2	3.34788	0.000186857
ENSMUSG00000024731	Ms4a10	2.5163	0.000191594
ENSMUSG00000040134	Rdh7	2.42738	0.00019458
ENSMUSG00000023262	Acy1	1.7894	0.000203519
ENSMUSG00000002565	Scin	1.89011	0.000204882
ENSMUSG00000022041	Chrna2	7.71168	0.000208146
ENSMUSG00000034993	Vat1	1.9926	0.000214928
ENSMUSG00000061740	Cyp2d22	3.06697	0.00021962
ENSMUSG00000049580	Tsku	2.24637	0.000220314
ENSMUSG00000025190	Got1	1.87631	0.000230189
ENSMUSG00000097891	Gm3650	48.7338	0.000233828
ENSMUSG00000042678	Myo15	6.38978	0.000235227
ENSMUSG00000023073	Slc10a2	2.34665	0.000235675
ENSMUSG00000068587	Mgam	2.47624	0.000245722
ENSMUSG00000073758	Sh3d21	2.22814	0.000248168
ENSMUSG00000024899	Papss2	2.88597	0.000248825
ENSMUSG00000109644	0610005C13Rik	2.12828	0.000252234
ENSMUSG00000006800	Sulf2	2.42296	0.000258855
ENSMUSG00000038415	Foxq1	2.31136	0.000259653
ENSMUSG00000032098	Treh	2.56291	0.000268172
ENSMUSG00000046546	Fam43a	3.30358	0.000276577
ENSMUSG00000006567	Atp7b	1.76644	0.000291289
ENSMUSG00000026003	Acadl	1.81958	0.000295995
ENSMUSG00000031957	Ctrb1	3.36284	0.000296244
ENSMUSG00000030972	Acsm5	3.43906	0.000337362
ENSMUSG00000032083	Apoa1	3.00366	0.000341613
ENSMUSG00000041120	Nbl1	2.80801	0.000351973
ENSMUSG00000028967	Errfi1	2.44312	0.00035657
ENSMUSG00000040584	Abcb1a	1.88757	0.000361749
ENSMUSG00000029859	Epha1	1.99546	0.000367201
ENSMUSG00000026879	Gsn	1.84628	0.00037278
ENSMUSG00000020151	Ptprr	2.53957	0.000376772
ENSMUSG00000006345	Ggt1	2.63995	0.000378043
ENSMUSG00000078566	Bnip3	2.2774	0.00039773
ENSMUSG00000006360	Crip1	2.13781	0.000415588
ENSMUSG00000041132	N4bp2l1	2.31479	0.000427862
ENSMUSG00000035493	Tgfbi	2.23108	0.00044365
ENSMUSG00000020889	Nr1d1	2.96177	0.000473599
ENSMUSG00000113536	CT030170.4	3.4545	0.000474532
ENSMUSG00000068246	Apol9b	3.67684	0.0004747
ENSMUSG00000048572	Tmem252	2.43225	0.000485767
ENSMUSG00000113737	AC160765.1	18.123	0.000486203
ENSMUSG00000025176	Hoga1	3.6094	0.000487311
ENSMUSG00000035372	1810055G02Rik	2.28193	0.000494099
ENSMUSG00000015312	Gadd45b	2.0406	0.000496403
ENSMUSG00000028780	Sema3c	1.72106	0.000508194
ENSMUSG00000090608	Gm17200	13.4471	0.000540396
ENSMUSG00000022389	Tef	1.94297	0.000547003
ENSMUSG00000001436	Slc19a1	1.68638	0.000550989
ENSMUSG00000004558	Ndrg2	1.8033	0.000554755
ENSMUSG00000023176	Cpn2	5.27535	0.000557262
ENSMUSG00000111187	AC132392.1	2.83991	0.000568672
ENSMUSG00000028381	Ugcg	1.88838	0.000571656
ENSMUSG00000027690	Slc2a2	2.6802	0.000579734
ENSMUSG00000010651	Acaa1b	2.12344	0.000586715
ENSMUSG00000029449	Rhof	3.0746	0.000594546
ENSMUSG00000021211	Akr1c12	1.65519	0.000614441
ENSMUSG00000020838	Slc6a4	1.72654	0.000616307
ENSMUSG00000021417	Eci2	1.73912	0.000635371
ENSMUSG00000022099	Dmtn	4.48535	0.000639415
ENSMUSG00000035780	Ugt2a3	2.12553	0.000643
ENSMUSG00000042116	Vwa1	2.93096	0.00065673
ENSMUSG00000031378	Abcd1	1.95488	0.000695163
ENSMUSG00000042686	Jph1	4.64118	0.000695181
ENSMUSG00000091780	Sco2	1.82469	0.000710427
ENSMUSG00000036002	Fam214b	2.10057	0.000714861
ENSMUSG00000074738	Fndc10	1.9397	0.000762795
ENSMUSG00000020600	Slc7a15	2.66014	0.000767859
ENSMUSG00000019478	Rab4a	2.00315	0.000772063
ENSMUSG00000039910	Cited2	1.73219	0.00077249
ENSMUSG00000009646	Pla2g12b	2.01684	0.000775511
ENSMUSG00000029162	Khk	2.06071	0.000775684
ENSMUSG00000026853	Crat	1.86065	0.000775752
ENSMUSG00000039899	Fgl2	1.90902	0.000778702
ENSMUSG00000021903	Galnt15	4.06795	0.000799707
ENSMUSG00000045664	Cdc42ep2	2.29295	0.000814975
ENSMUSG00000023067	Cdkn1a	2.27625	0.000827525
ENSMUSG00000022377	Asap1	1.95361	0.000849112
ENSMUSG00000021226	Acot2	1.84638	0.000858649
ENSMUSG00000021770	Samd8	1.80654	0.000860957
ENSMUSG00000060181	Slc35e3	2.01491	0.000865841
ENSMUSG00000001313	Rnd2	2.28892	0.00087611
ENSMUSG00000029311	Hsd17b11	1.98814	0.000876762
ENSMUSG00000040600	Eps8l3	2.30908	0.000894924
ENSMUSG00000032010	Usp2	1.73233	0.000899756
ENSMUSG00000028194	Ddah1	2.20859	0.000902894
ENSMUSG00000074179	Gm10639	266.182	0.000912364
ENSMUSG00000021759	Plpp1	2.13379	0.000917155
ENSMUSG00000036938	Try5	9.04804	0.000962333
ENSMUSG00000001225	Slc26a3	1.83255	0.000970629
ENSMUSG00000032081	Apoc3	2.47479	0.00100436
ENSMUSG00000019278	Dpep1	2.23282	0.00101319
ENSMUSG00000030364	Clec2h	2.60771	0.00101899
ENSMUSG00000020681	Ace	3.04356	0.00102568
ENSMUSG00000030954	Gp2	7.22911	0.00103744
ENSMUSG00000037440	Vnn1	2.25281	0.00103989
ENSMUSG00000022040	Ephx2	2.15417	0.00104769
ENSMUSG00000024254	Abcg8	2.22914	0.00109239
ENSMUSG00000032715	Trib3	2.99271	0.00110789
ENSMUSG00000057074	Ces1g	3.77807	0.0011441
ENSMUSG00000035775	Krt20	2.05529	0.00114798
ENSMUSG00000041642	Kif21b	2.09457	0.00118964
ENSMUSG00000050721	Plekho2	2.60844	0.00119661
ENSMUSG00000026688	Mgst3	1.66943	0.00120731
ENSMUSG00000019558	Slc6a8	2.05585	0.00122188
ENSMUSG00000055114	Anxa13	1.66619	0.00123117
ENSMUSG00000032080	Apoa4	2.66548	0.00123221
ENSMUSG00000018916	Csf2	13.0519	0.00123289
ENSMUSG00000042797	Aqp11	1.76502	0.00124209
ENSMUSG00000032114	Slc37a4	1.75648	0.00124224
ENSMUSG00000015405	Ace2	2.51021	0.00124328
ENSMUSG00000026463	Atp2b4	2.58223	0.00124386
ENSMUSG00000052392	Acot4	1.76453	0.00125004
ENSMUSG00000022219	Cideb	2.04857	0.00127551
ENSMUSG00000028199	Cryz	2.39047	0.00128125
ENSMUSG00000025791	Pgm2	1.65215	0.00133749
ENSMUSG00000024521	Pmaip1	2.07258	0.0013655
ENSMUSG00000029868	Trpv6	2.36172	0.001366
ENSMUSG00000073481	Marc2	1.75611	0.00136609
ENSMUSG00000040322	Slc25a24	1.69541	0.00136615
ENSMUSG00000028427	Aqp7	2.58631	0.00137353
ENSMUSG00000006542	Prkag3	4.86826	0.00137985
ENSMUSG00000003032	Klf4	1.87789	0.001415
ENSMUSG00000030278	Cidec	2.03264	0.00142116
ENSMUSG00000038567	Cyp24a1	226.889	0.00142466
ENSMUSG00000024818	Slc25a45	2.41038	0.00143159
ENSMUSG00000047728	BC025446	2.14537	0.00143467
ENSMUSG00000042688	Mapk6	1.72129	0.00148049
ENSMUSG00000023861	Mpc1	1.61981	0.00148898
ENSMUSG00000020777	Acox1	1.9928	0.0015742
ENSMUSG00000001156	Mxd1	1.99201	0.00162061
ENSMUSG00000021250	Fos	2.25933	0.00164107
ENSMUSG00000042622	Maff	2.28041	0.00166411
ENSMUSG00000071356	Reg3b	3.03695	0.00167434
ENSMUSG00000025192	Entpd7	1.83711	0.00170303
ENSMUSG00000022912	Pros1	1.86229	0.00171259
ENSMUSG00000015243	Abca1	2.05949	0.00172657
ENSMUSG00000035184	Fam124a	4.6858	0.00174652
ENSMUSG00000002233	Rhoc	2.12796	0.00178981
ENSMUSG00000000078	Klf6	1.66736	0.0018176
ENSMUSG00000044715	Gskip	1.76702	0.001835
ENSMUSG00000022546	Gpt	2.31304	0.00184831
ENSMUSG00000039062	Anpep	2.33823	0.00185166
ENSMUSG00000020072	Pbld2	1.75753	0.00191924
ENSMUSG00000024131	Slc3a1	1.86138	0.00195147
ENSMUSG00000022235	Cmbl	1.66053	0.00195318
ENSMUSG00000028024	Enpep	2.32871	0.0019917
ENSMUSG00000042246	Tmc7	1.97821	0.0020075
ENSMUSG00000064373	Selenop	2.86823	0.00204817
ENSMUSG00000091479	Gm17035	11.1171	0.00206147
ENSMUSG00000000440	Pparg	1.91028	0.00208873
ENSMUSG00000002847	Pla1a	6.04713	0.00216457
ENSMUSG00000045775	Slc16a5	1.87317	0.00219979
ENSMUSG00000114638	AC154747.3	7.30522	0.00221699
ENSMUSG00000050103	Agmo	1.91113	0.00224952
ENSMUSG00000025059	Gk	2.06528	0.00231003
ENSMUSG00000024486	Hbegf	2.0977	0.00234021
ENSMUSG00000011463	Cpb1	3.82529	0.00234308
ENSMUSG00000022555	Dgat1	1.70712	0.00244521
ENSMUSG00000038167	Plekhg6	1.88914	0.00244876
ENSMUSG00000022843	Clcn2	1.57766	0.00246881
ENSMUSG00000085148	Mir22hg	2.08933	0.00247903
ENSMUSG00000019762	Iyd	2.45814	0.00252814
ENSMUSG00000056666	Retsat	1.75626	0.00254035
ENSMUSG00000018604	Tbx3	1.78943	0.00255677
ENSMUSG00000047992	Fam69c	5.17568	0.00256582
ENSMUSG00000074373	Gm10680	6.5238	0.00258576
ENSMUSG00000079440	Alpi	2.20741	0.00260243
ENSMUSG00000024747	Aldh1a7	1.84909	0.00261471
ENSMUSG00000019838	Slc16a10	1.83327	0.00263066
ENSMUSG00000020256	Aldh1l2	3.62545	0.0026316
ENSMUSG00000061531	Tmem236	1.72337	0.0026627
ENSMUSG00000029378	Areg	2.95147	0.00268967
ENSMUSG00000030769	Slc5a11	2.03892	0.00276684
ENSMUSG00000064210	Ano6	1.96449	0.00285037
ENSMUSG00000046027	Stard5	1.57611	0.00287401
ENSMUSG00000030545	Pex11a	1.61692	0.00288892
ENSMUSG00000053279	Aldh1a1	2.0295	0.00289045
ENSMUSG00000040505	Abcg5	1.91861	0.00290432
ENSMUSG00000017688	Hnf4g	1.76398	0.00290827
ENSMUSG00000046814	Gchfr	2.35971	0.00291842
ENSMUSG00000055435	Maf	2.17995	0.00297187
ENSMUSG00000056938	Acbd4	1.76524	0.00297201
ENSMUSG00000074071	Fam169b	3.38142	0.00299153
ENSMUSG00000020447	Npc1l1	2.2023	0.00299736
ENSMUSG00000032231	Anxa2	1.69104	0.00300483
ENSMUSG00000033715	Akr1c14	2.06338	0.00300927
ENSMUSG00000004815	Dgkq	1.64201	0.00308236
ENSMUSG00000020080	Hkdc1	1.87077	0.00309579
ENSMUSG00000048473	Sult6b2	2.93278	0.00310465
ENSMUSG00000043487	Acot6	2.1118	0.00311895
ENSMUSG00000038967	Pdk2	1.94816	0.00312099
ENSMUSG00000045316	Fahd1	1.62235	0.00315977
ENSMUSG00000018570	2810408A11Rik	1.72016	0.00317694
ENSMUSG00000041741	Pde3a	1.55696	0.00322538
ENSMUSG00000021947	Cryl1	1.56206	0.00327326
ENSMUSG00000022856	Tmem41a	1.84074	0.00327606
ENSMUSG00000056313	1810011O10Rik	1.71299	0.00329697
ENSMUSG00000028755	Cda	1.7613	0.00329733
ENSMUSG00000098708	Gm27252	15.6	0.00332225
ENSMUSG00000033985	Tesk2	1.79604	0.00339772
ENSMUSG00000046634	Pkd1l1	7.57533	0.00340097
ENSMUSG00000026617	Bpnt1	1.8897	0.00341743
ENSMUSG00000020614	Fam20a	2.25379	0.00343111
ENSMUSG00000039960	Rhou	1.58233	0.0034495
ENSMUSG00000024424	Ttc39c	1.85779	0.00346397
ENSMUSG00000027359	Slc27a2	1.68909	0.00359144
ENSMUSG00000058317	Ube2e2	1.89206	0.00359656
ENSMUSG00000031662	Snx20	1.82289	0.00362929
ENSMUSG00000061825	Ces2c	1.98107	0.00376591
ENSMUSG00000053862	Slc51b	2.15809	0.00379356
ENSMUSG00000015224	Cyp2j9	2.02963	0.00379573
ENSMUSG00000024313	Mep1b	1.91101	0.00379912
ENSMUSG00000079165	Sap25	4.16995	0.00382919
ENSMUSG00000048905	4930539E08Rik	1.69366	0.00385521
ENSMUSG00000021751	Acox2	2.21507	0.00387583
ENSMUSG00000004187	Kifc2	2.13805	0.00391478
ENSMUSG00000036377	C530008M17Rik	1.78933	0.00394621
ENSMUSG00000048240	Gng7	2.44563	0.00410924
ENSMUSG00000055976	Cldn23	1.70951	0.00411928
ENSMUSG00000062157	Ifnlr1	1.82625	0.00412784
ENSMUSG00000052397	Ezr	2.06295	0.00415908
ENSMUSG00000020893	Per1	1.88699	0.00420328
ENSMUSG00000041361	Myzap	1.98312	0.004278
ENSMUSG00000079710	Gm3448	3.16483	0.00428859
ENSMUSG00000044788	Fads6	2.26474	0.00432772
ENSMUSG00000034371	Tkfc	1.70811	0.00432808
ENSMUSG00000089960	Ugt1a1	1.68139	0.00435413
ENSMUSG00000074882	Cyp2c68	1.82914	0.0043937
ENSMUSG00000022617	Chkb	1.66335	0.00441381
ENSMUSG00000070495	Ctcfl	3.29633	0.00444654
ENSMUSG00000031766	Slc12a3	4.19284	0.0045507
ENSMUSG00000074259	Gramd2	1.91414	0.00459051
ENSMUSG00000001300	Efnb2	1.5692	0.00461445
ENSMUSG00000008845	Cd163	14.253	0.00464465
ENSMUSG00000075551	Cyp3a41a	3.93039	0.00464579
ENSMUSG00000022383	Ppara	1.56285	0.00464614
ENSMUSG00000036478	Btg1	1.51795	0.00474212
ENSMUSG00000062624	Cyp2c67	3.98952	0.0047481
ENSMUSG00000024781	Lipa	1.92429	0.00489903
ENSMUSG00000039886	Tmem120a	1.70289	0.00495951
ENSMUSG00000060538	Tmem219	1.75738	0.00514441
ENSMUSG00000111368	AC163661.1	7.74735	0.00518309
ENSMUSG00000020183	Cpm	1.7516	0.00519124
ENSMUSG00000028211	Trp53inp1	1.88291	0.00519544
ENSMUSG00000024713	Pcsk5	1.59816	0.00524805
ENSMUSG00000030878	Cdr2	1.73228	0.00527585
ENSMUSG00000078875	Gm14419	2.94637	0.00528285
ENSMUSG00000067049	Unc93a	3.42465	0.00528912
ENSMUSG00000035828	Pim3	1.55872	0.00529884
ENSMUSG00000033161	Atp1a1	1.91236	0.00531449
ENSMUSG00000068742	Cry2	1.74339	0.0053251
ENSMUSG00000028307	Aldob	2.01058	0.00537916
ENSMUSG00000027820	Mme	2.28605	0.00538172
ENSMUSG00000027513	Pck1	2.98184	0.00539173
ENSMUSG00000052298	Cdc42se2	1.58303	0.00545622
ENSMUSG00000016346	Kcnq2	11.6148	0.00549528
ENSMUSG00000078937	Cpt1b	2.73202	0.00556009
ENSMUSG00000034591	Slc41a2	1.66338	0.00556775
ENSMUSG00000019817	Plagl1	2.02919	0.00558071
ENSMUSG00000070360	Amy2a1	4.37645	0.00560708
ENSMUSG00000025652	Tmem89	4.76897	0.0056349
ENSMUSG00000030096	Slc6a6	1.8004	0.00567943
ENSMUSG00000020009	Ifngr1	1.65222	0.00567988
ENSMUSG00000079659	Tmem243	1.91796	0.00568748
ENSMUSG00000042195	Slc35f2	1.52581	0.00571309
ENSMUSG00000028158	Mttp	2.05287	0.00572839
ENSMUSG00000028940	Hes2	2.08894	0.00574308
ENSMUSG00000028600	Podn	2.19703	0.00576639
ENSMUSG00000023433	Cela3b	3.3903	0.00578869
ENSMUSG00000062826	Ces2f	3.78078	0.00584753
ENSMUSG00000015202	Cnksr3	1.68991	0.00585525
ENSMUSG00000049734	Trex1	2.4752	0.00589015
ENSMUSG00000002992	Apoc2	2.18832	0.00591918
ENSMUSG00000033538	Casp4	1.93935	0.00592183
ENSMUSG00000040327	Cul9	1.80648	0.0059341
ENSMUSG00000005534	Insr	1.53244	0.00599364
ENSMUSG00000037536	Fbxo34	1.54646	0.00602767
ENSMUSG00000067219	Nipal1	1.56509	0.00606681
ENSMUSG00000028756	Pink1	1.62021	0.00617222
ENSMUSG00000050390	C77080	1.6342	0.00627346
ENSMUSG00000028370	Pappa	4.63478	0.00628484
ENSMUSG00000017664	Slc35c2	1.67176	0.00635202
ENSMUSG00000024193	Phf1	1.91158	0.00636294
ENSMUSG00000055730	Ces2a	1.70666	0.00641157
ENSMUSG00000085890	Tnfsf13os	2.47626	0.00650563
ENSMUSG00000026255	Efhd1	3.80246	0.00654074
ENSMUSG00000040740	Slc25a34	1.98351	0.00655158
ENSMUSG00000036880	Acaa2	1.63624	0.00655377
ENSMUSG00000029095	Ablim2	2.39993	0.00664083
ENSMUSG00000050628	Ubald2	1.86706	0.00668425
ENSMUSG00000034765	Dusp5	1.61367	0.00672002
ENSMUSG00000024292	Cyp4f14	1.65857	0.00672366
ENSMUSG00000041119	Pde9a	1.74212	0.0067862
ENSMUSG00000068600	Gml2	106.967	0.00680261
ENSMUSG00000032066	Bco2	1.79364	0.00684014
ENSMUSG00000029231	Pdgfra	3.70218	0.00685543
ENSMUSG00000070604	Vsig10l	2.38524	0.00685608
ENSMUSG00000037157	Il22ra1	1.90533	0.00688161
ENSMUSG00000005951	Shpk	1.61766	0.00689715
ENSMUSG00000039585	Myo9a	1.67469	0.00694844
ENSMUSG00000020709	Adap2	2.08934	0.00697155
ENSMUSG00000104368	2010103J01Rik	3.22728	0.007065
ENSMUSG00000032726	Bmp8a	2.40422	0.00714962
ENSMUSG00000058625	Gm17383	6.10698	0.00715328
ENSMUSG00000098120	Gm5914	4.25349	0.00717073
ENSMUSG00000022180	Slc7a8	1.85715	0.00726175
ENSMUSG00000106303	Gm7652	4.82991	0.0072806
ENSMUSG00000025934	Gsta3	2.18045	0.00728719
ENSMUSG00000079494	Nat8f5	2.92207	0.00728993
ENSMUSG00000020653	Klf11	1.70335	0.00732554
ENSMUSG00000017929	B4galt5	1.55563	0.00735317
ENSMUSG00000094584	Ms4a18	1.83401	0.00736841
ENSMUSG00000024503	Spink1	1.9221	0.00737146
ENSMUSG00000039202	Abhd2	1.84377	0.00738954
ENSMUSG00000066760	Psg16	3.61395	0.00746232
ENSMUSG00000063605	Ccdc102a	3.59588	0.007495
ENSMUSG00000040511	Pvr	1.65052	0.00752936
ENSMUSG00000044786	Zfp36	2.11811	0.00755568
ENSMUSG00000026922	Agpat2	1.5604	0.00769295
ENSMUSG00000025467	Prap1	1.89664	0.00777952
ENSMUSG00000027381	Bcl2l11	1.53976	0.00780876
ENSMUSG00000038496	Slc19a3	2.36497	0.00781805
ENSMUSG00000030650	Tmc5	1.74268	0.00786783
ENSMUSG00000021216	Tubal3	1.62301	0.00789886
ENSMUSG00000029860	Zyx	1.8133	0.0079305
ENSMUSG00000001155	Ftcd	10.5641	0.00795519
ENSMUSG00000025612	Bach1	1.58655	0.007971
ENSMUSG00000096979	Gm26880	5.35813	0.007986
ENSMUSG00000091337	Eid1	1.6108	0.00799116
ENSMUSG00000056162	Cndp1	1.8636	0.00799604
ENSMUSG00000044734	Serpinb1a	1.57681	0.00801598
ENSMUSG00000039217	Il18	2.05228	0.00802552
ENSMUSG00000078695	Cisd3	1.51035	0.0080638
ENSMUSG00000050777	Tmem37	2.00814	0.00808683
ENSMUSG00000032372	Plscr2	4.79881	0.00816836
ENSMUSG00000033478	Fam160b1	1.52115	0.00821074
ENSMUSG00000000958	Slc7a7	1.72913	0.00822154
ENSMUSG00000015944	Gatsl2	1.88887	0.00828963
ENSMUSG00000042680	Garem1	1.66197	0.00834151
ENSMUSG00000030472	Ceacam18	1.94955	0.00839369
ENSMUSG00000010095	Slc3a2	1.65668	0.00847132
ENSMUSG00000029867	1700034O15Rik	3.12947	0.00849557
ENSMUSG00000046697	Enpp7	1.90717	0.00852134
ENSMUSG00000020829	Slc46a1	1.94436	0.00857094
ENSMUSG00000059824	Dbp	1.92022	0.00866964
ENSMUSG00000075706	Gpx4	1.50572	0.0087223
ENSMUSG00000055401	Fbxo6	1.98866	0.00896338
ENSMUSG00000026672	Optn	1.66397	0.00899526
ENSMUSG00000078650	G6pc	1.85028	0.00920221
ENSMUSG00000017868	Sgk2	2.72258	0.00922305
ENSMUSG00000044628	Rnf208	2.45304	0.00926438
ENSMUSG00000027187	Cat	1.90581	0.00930522
ENSMUSG00000024340	Btnl2	1.78881	0.00930817
ENSMUSG00000051483	Cbr1	1.6174	0.0093202
ENSMUSG00000052837	Junb	1.53358	0.00945749
ENSMUSG00000027875	Hmgcs2	1.90893	0.00946567
ENSMUSG00000062638	Btnl1	1.70266	0.00947543
ENSMUSG00000029419	Gm996	2.35988	0.00956992
ENSMUSG00000023951	Vegfa	1.71767	0.00961485
ENSMUSG00000050860	Phospho1	1.73048	0.00970022
ENSMUSG00000061313	Ddhd2	1.52349	0.00972855
ENSMUSG00000039349	C130074G19Rik	1.56321	0.00973749
ENSMUSG00000022971	Ifnar2	1.7918	0.00988791
ENSMUSG00000078439	Smim24	1.89987	0.00993409

## Sheet: Downregulated
Mex3a-/- downregulated genes
P value < 0.01, < -1.5 Fold-change Mex3a-/- vs Wild-type
ENSEMBL	Gene symbol	Fold-change	P value
ENSMUSG00000059336	Slc14a1	-7.86812	0
ENSMUSG00000074480	Mex3a	-18.3481	0
ENSMUSG00000055827	Gsdmc3	-18.3873	0
ENSMUSG00000056293	Gsdmc2	-20.2663	0
ENSMUSG00000055748	Gsdmc4	-25.9555	0
ENSMUSG00000025492	Ifitm3	-4.70023	1.90514e-12
ENSMUSG00000037145	2210407C18Rik	-3.13683	4.23928e-12
ENSMUSG00000050982	Apol10a	-5.93171	2.05517e-11
ENSMUSG00000028255	Clca1	-3.30652	2.82152e-11
ENSMUSG00000040666	Sh3bgr	-7.10402	7.69909e-11
ENSMUSG00000027556	Car1	-415.859	2.23745e-10
ENSMUSG00000018822	Sfrp5	-5.5691	2.79587e-10
ENSMUSG00000054932	Afp	-3.05332	4.71245e-10
ENSMUSG00000073125	Xlr3b	-11.9589	5.12999e-10
ENSMUSG00000033826	Dnah8	-2.97831	6.08307e-10
ENSMUSG00000030048	Gkn3	-4.12225	1.19149e-09
ENSMUSG00000024184	Pdia2	-4.00008	5.52893e-09
ENSMUSG00000056032	BC018473	-5.90935	1.08869e-08
ENSMUSG00000109936	Gm45889	-3.24954	1.25697e-07
ENSMUSG00000068452	Duox2	-4.44718	3.80044e-07
ENSMUSG00000089789	Rdh1	-3.03896	5.19116e-07
ENSMUSG00000025790	Slco3a1	-3.2214	7.43443e-07
ENSMUSG00000041577	Prelp	-2.78639	1.70838e-06
ENSMUSG00000005087	Cd44	-2.20978	1.80305e-06
ENSMUSG00000013653	1810065E05Rik	-6.27951	2.41348e-06
ENSMUSG00000021539	Lect2	-3.33337	3.05663e-06
ENSMUSG00000033847	Pla2g4c	-4.55269	5.97121e-06
ENSMUSG00000036526	Card11	-2.24128	7.22866e-06
ENSMUSG00000079845	Xlr4a	-23.0423	9.53963e-06
ENSMUSG00000049608	Gpr55	-3.06179	1.08603e-05
ENSMUSG00000009378	Slc16a12	-2.54452	1.08941e-05
ENSMUSG00000113581	AL591207.3	-7.02729	1.68842e-05
ENSMUSG00000037016	Frem2	-2.32773	1.93669e-05
ENSMUSG00000042808	Gpx2	-2.01931	2.02306e-05
ENSMUSG00000003279	Dlgap1	-4.69581	2.04851e-05
ENSMUSG00000060615	Ang4	-2.57762	3.25044e-05
ENSMUSG00000073940	Hbb-bt	-4.84289	3.47764e-05
ENSMUSG00000057836	Xlr3a	-3.74926	3.81097e-05
ENSMUSG00000069515	Lyz1	-2.72382	4.40125e-05
ENSMUSG00000041025	Iffo2	-1.90106	5.05516e-05
ENSMUSG00000019890	Nts	-2.46574	6.50005e-05
ENSMUSG00000029657	Hsph1	-2.78761	7.94241e-05
ENSMUSG00000020405	Fabp6	-2.85401	0.000100846
ENSMUSG00000069917	Hba-a2	-2.68677	0.000109238
ENSMUSG00000069456	Rdh16	-2.80427	0.000128821
ENSMUSG00000074647	Fam83c	-3.2304	0.000142388
ENSMUSG00000110266	Gm32742	-4.40604	0.000155843
ENSMUSG00000053931	Cnn3	-1.91262	0.000215022
ENSMUSG00000010663	Fads1	-1.93682	0.000225978
ENSMUSG00000042284	Itga1	-1.7623	0.000233379
ENSMUSG00000071324	Armc2	-36.9892	0.000254809
ENSMUSG00000061958	Gm14851	-2.47947	0.000262581
ENSMUSG00000035165	Kcne3	-2.17923	0.000321488
ENSMUSG00000033022	Cdo1	-1.94435	0.000324727
ENSMUSG00000026676	Ccdc3	-2.07639	0.000326664
ENSMUSG00000045868	Gvin1	-1.90009	0.000339101
ENSMUSG00000041926	Rnpep	-1.73835	0.00040566
ENSMUSG00000028937	Acot7	-2.02736	0.000420114
ENSMUSG00000027996	Sfrp2	-3.09149	0.000466995
ENSMUSG00000031284	Pak3	-4.15197	0.000479783
ENSMUSG00000014351	Gip	-1.77653	0.00050563
ENSMUSG00000044827	Tlr1	-4.23155	0.000585827
ENSMUSG00000041323	Ak7	-2.85463	0.000589972
ENSMUSG00000021081	Serpina1f	-10.633	0.000590961
ENSMUSG00000039699	Batf2	-4.97565	0.000615135
ENSMUSG00000070348	Ccnd1	-1.84301	0.000617592
ENSMUSG00000038943	Prc1	-1.67427	0.000660949
ENSMUSG00000044177	Wfikkn2	-3.47606	0.000745137
ENSMUSG00000042961	Egflam	-3.56956	0.000760581
ENSMUSG00000099767	Gm28884	-9.01552	0.000796318
ENSMUSG00000032380	Dapk2	-1.83065	0.000961655
ENSMUSG00000032532	Cck	-1.95524	0.000988384
ENSMUSG00000030680	Pagr1a	-8.73174	0.00108404
ENSMUSG00000030303	Far2	-1.767	0.00113195
ENSMUSG00000030867	Plk1	-1.70175	0.00113738
ENSMUSG00000026389	Steap3	-1.89913	0.00114888
ENSMUSG00000027995	Tlr2	-2.84332	0.00117204
ENSMUSG00000052305	Hbb-bs	-2.31727	0.00123853
ENSMUSG00000030588	Yif1b	-1.87754	0.00127796
ENSMUSG00000022186	Oxct1	-1.64302	0.00129947
ENSMUSG00000039747	Orai2	-1.89981	0.00133083
ENSMUSG00000058618	AY761184	-2.16547	0.0013608
ENSMUSG00000057262	Gm10020	-3.90992	0.0013759
ENSMUSG00000036083	Slc17a3	-15.2602	0.00138306
ENSMUSG00000078586	Gm11735	-2.14894	0.00148316
ENSMUSG00000055254	Ntrk2	-3.19061	0.00150781
ENSMUSG00000022227	Mcpt1	-3.60966	0.00150905
ENSMUSG00000072235	Tuba1a	-2.09229	0.00157061
ENSMUSG00000041220	Elovl6	-1.7957	0.00158665
ENSMUSG00000038209	Itln1	-2.16283	0.00168127
ENSMUSG00000078117	Gm16485	-3.10447	0.00169382
ENSMUSG00000028698	Pik3r3	-2.85097	0.00175283
ENSMUSG00000028262	Clca3a2	-2.01328	0.00175954
ENSMUSG00000041075	Fzd7	-1.59295	0.00178571
ENSMUSG00000034275	Igsf9b	-1.71857	0.00181008
ENSMUSG00000047641	Krt87	-3.819	0.00187611
ENSMUSG00000050288	Fzd2	-2.78179	0.00207405
ENSMUSG00000040715	Rsc1a1	-257.177	0.00215059
ENSMUSG00000026413	Pkp1	-1.65968	0.00224223
ENSMUSG00000039831	Arhgap29	-1.8903	0.00224966
ENSMUSG00000022262	Dnah5	-4.16764	0.00236837
ENSMUSG00000039372	March4	-3.02108	0.00247631
ENSMUSG00000032769	Trpa1	-1.93108	0.00253988
ENSMUSG00000060429	Sntb1	-3.30716	0.00254436
ENSMUSG00000015652	Steap1	-2.64294	0.0026931
ENSMUSG00000027797	Dclk1	-1.74361	0.00283332
ENSMUSG00000020330	Hmmr	-1.60524	0.00286124
ENSMUSG00000028354	Fmn2	-3.03453	0.00286297
ENSMUSG00000028173	Wls	-1.6029	0.00290514
ENSMUSG00000023011	Faim2	-6.48296	0.00290935
ENSMUSG00000070304	Scn2b	-1.98365	0.00307854
ENSMUSG00000092517	Art2a-ps	-4.48848	0.00316384
ENSMUSG00000020826	Nos2	-4.06798	0.00316866
ENSMUSG00000021613	Hapln1	-3.37443	0.00327237
ENSMUSG00000018899	Irf1	-1.58463	0.00330106
ENSMUSG00000022650	Retnlb	-15.6149	0.00334576
ENSMUSG00000047146	Tet1	-1.84035	0.00351574
ENSMUSG00000025889	Snca	-7.1597	0.00352984
ENSMUSG00000044645	Gm7334	-196.448	0.0035357
ENSMUSG00000025810	Nrp1	-2.41502	0.00356109
ENSMUSG00000029177	Cenpa	-1.7956	0.00356182
ENSMUSG00000017446	C1qtnf1	-2.2848	0.00363114
ENSMUSG00000027496	Aurka	-1.68621	0.00371254
ENSMUSG00000026405	C4bp	-2.71401	0.00384541
ENSMUSG00000099041	Gm28035	-6.7384	0.00400043
ENSMUSG00000104713	Gbp6	-2.66571	0.00409228
ENSMUSG00000039942	Ptger4	-1.64414	0.00415036
ENSMUSG00000020593	Lpin1	-1.76854	0.00415565
ENSMUSG00000028332	Hemgn	-2.34109	0.00422698
ENSMUSG00000074446	Defa23	-2.08658	0.00425974
ENSMUSG00000062127	Cttnbp2nl	-1.70757	0.00431177
ENSMUSG00000020439	Smtn	-1.64195	0.00432993
ENSMUSG00000022026	Olfm4	-1.91637	0.00459958
ENSMUSG00000025986	Slc39a10	-1.93622	0.00476627
ENSMUSG00000075296	Aldh3b2	-3.11802	0.00481854
ENSMUSG00000001911	Nfix	-1.60433	0.00500301
ENSMUSG00000019876	Pkib	-5.0136	0.00504644
ENSMUSG00000079113	Gm7861	-2.1661	0.00513711
ENSMUSG00000089661	Mia	-5.905	0.00521853
ENSMUSG00000062456	Rpl9-ps6	-138.487	0.00535899
ENSMUSG00000027469	Tpx2	-1.50236	0.00543704
ENSMUSG00000041064	Pif1	-1.80558	0.00545325
ENSMUSG00000028438	Kif24	-1.66425	0.00545539
ENSMUSG00000071856	Mcc	-1.6809	0.00546793
ENSMUSG00000025203	Scd2	-2.33459	0.00550634
ENSMUSG00000039943	Plcb4	-2.23537	0.00551567
ENSMUSG00000022686	B3gnt5	-4.96567	0.00568571
ENSMUSG00000020000	Moxd1	-2.19009	0.00577941
ENSMUSG00000070530	Wfdc16	-3.90738	0.00579282
ENSMUSG00000073000	Gm10451	-2.56129	0.00579337
ENSMUSG00000034785	Dio1	-1.93293	0.00582335
ENSMUSG00000021662	Arhgef28	-1.53109	0.00593198
ENSMUSG00000001270	Ckb	-1.87458	0.0059356
ENSMUSG00000042834	Nrep	-1.71257	0.00596456
ENSMUSG00000030786	Itgam_1	-2.0741	0.00601868
ENSMUSG00000031075	Ano1	-2.08886	0.00603221
ENSMUSG00000040061	Plcb2	-2.28527	0.00611938
ENSMUSG00000014778	Fhod1	-1.50714	0.00612828
ENSMUSG00000020493	Prr11	-1.59114	0.00622047
ENSMUSG00000025925	Terf1	-1.57887	0.00624764
ENSMUSG00000019864	Rtn4ip1	-1.63019	0.00626062
ENSMUSG00000074344	Tmigd3	-5.64643	0.00629721
ENSMUSG00000044005	Gls2	-2.39847	0.00637278
ENSMUSG00000021553	Slc28a3	-2.46256	0.00646716
ENSMUSG00000029086	Prom1	-1.5325	0.00658064
ENSMUSG00000032373	Car12	-1.54005	0.00659892
ENSMUSG00000022504	Ciita	-2.47601	0.00667183
ENSMUSG00000034330	Plcg2	-1.62854	0.00671764
ENSMUSG00000025020	Slit1	-3.04374	0.00681685
ENSMUSG00000031557	Plekha2	-1.55692	0.00683205
ENSMUSG00000018740	Slc25a35	-1.79817	0.00713457
ENSMUSG00000027870	Hao2	-1.85701	0.0072116
ENSMUSG00000029084	Cd38	-1.50584	0.00722319
ENSMUSG00000073489	Ifi204	-5.75627	0.00726952
ENSMUSG00000040694	Apobec2	-4.44035	0.00727103
ENSMUSG00000024544	Ldlrad4	-2.033	0.00733874
ENSMUSG00000078606	Gm4070	-1.65483	0.00738406
ENSMUSG00000043110	Lrrn4	-2.911	0.00739033
ENSMUSG00000024039	Cbs	-2.47204	0.00739901
ENSMUSG00000000628	Hk2	-1.52566	0.00741495
ENSMUSG00000022678	Nde1	-1.54461	0.00747873
ENSMUSG00000047507	Baiap3	-1.94543	0.00767007
ENSMUSG00000071068	Treml2	-2.57759	0.00773803
ENSMUSG00000040026	Saa3	-16.2136	0.007806
ENSMUSG00000035274	Tpbg	-1.73356	0.00781948
ENSMUSG00000021457	Syk	-1.57541	0.00793609
ENSMUSG00000028864	Hgf	-4.3151	0.00804884
ENSMUSG00000097604	Gm17322	-1.98752	0.00804961
ENSMUSG00000009248	Ascl2	-1.53729	0.0080722
ENSMUSG00000039629	Strip2	-2.18821	0.00812094
ENSMUSG00000031626	Sorbs2	-1.53309	0.00848623
ENSMUSG00000072082	Ccnf	-1.5871	0.00849372
ENSMUSG00000113030	CT009754.1	-17.0988	0.00859283
ENSMUSG00000000555	Itga5	-2.35443	0.00860149
ENSMUSG00000028480	Glipr2	-1.81847	0.00871858
ENSMUSG00000048022	Tmem229a	-2.94391	0.00877449
ENSMUSG00000001946	Esam	-2.18396	0.00877932
ENSMUSG00000034656	Cacna1a	-1.63749	0.00897504
ENSMUSG00000075602	Ly6a	-3.13724	0.0090785
ENSMUSG00000050994	Adgb	-4.87912	0.00920385
ENSMUSG00000024579	Pcyox1l	-1.64447	0.0092753
ENSMUSG00000028996	Rbp7	-2.88572	0.009282
ENSMUSG00000030677	Kif22	-1.55186	0.00935566
ENSMUSG00000023868	Pde10a	-4.76633	0.00945066
ENSMUSG00000023805	Synj2	-1.59805	0.00952598
ENSMUSG00000082724	Gm14416	-4.08892	0.00958752
ENSMUSG00000038268	Ovca2	-1.61942	0.00959387
ENSMUSG00000085112	A530072M11Rik	-4.40814	0.00977346
